# Supplementary material for: CADM1 is a strong neuroblastoma candidate gene that maps within a 3.72 Mb critical region of loss on 11q23
Source: BMC Cancer. 2008 Jun 17;8:173. doi: 10.1186/1471-2407-8-173 (PMC2442116; doi:10.1186/1471-2407-8-173)
Supplement: Additional file 2 — Meta-analysis on neuroblastoma gene expression data sets. Meta-analysis on publicly available neuroblastoma gene expression data sets for genes residing in the two delineated critical regions of loss. Genes that were statistically significant in one or more studies are represented and ordered from centromere to telomere. Black boxes represent a significant p-value (<0.05) in the respective study. Grey boxes represent absence of a gene specific probe on the expression array (nb: normal neuroblasts, NB: neuroblastoma, F: favorable and UF: unfavorable prognosis according to De Preter et al., 2006 [21]). [file 1471-2407-8-173-S2.xls]

## Sheet: Blad1
			11q23.1																									11q23.3
			IL18	TEX12	PTS	NCAM1	DRD2	ZW10	USP28	CADM1	ZNF259	APOA5	APOA4	APOC3	KIAA0999	PAFAH1B2	TAGLN	PCSK7	BACE1	CEP164	DSCAML1	FXYD6	IL10RA	SCN4B	SCN2B	EVA1	CD3E	CD3D	CD3G	UBE4A
	Cox survival	Mc Ardle et al. (2004)
	analysis	De Preter et al. (2006)
		Wang et al. (2005)
		Schramm et al. (2005)
		Berwanger et al. (2002)
		Ohira et al. (2005)
		Oberthuer et al. (2006)
	Kruskal-Wallis	Mc Ardle et al. (2004)
	analysis	De Preter et al. (2006)
		Wang et al. (2005)
		Schramm et al. (2005)
	neuroblast	nb > NB F
	expression	nb > NB UF
		nb < NB F
		nb < NB UF
